# Supplementary material for: Novel 3′-Substituted-1′,2′,4′-Oxadiazole Derivatives of 18βH-Glycyrrhetinic Acid and Their O-Acylated Amidoximes: Synthesis and Evaluation of Antitumor and Anti-Inflammatory Potential In Vitro and In Vivo
Source: Int J Mol Sci. 2020 May 15;21(10):3511. doi: 10.3390/ijms21103511 (PMC7279002; doi:10.3390/ijms21103511)
Supplement: Supplementary file 1 [file ijms-21-03511-s001.zip]

Archive with 2 entries (2 files):
- Supplementary NMR HRMS.docx
- Supplementary Table 1.docx
